# Supplementary material for: Effects of a Honeybee Sting on the Serum Free Amino Acid Profile in Humans
Source: PLoS One. 2014 Jul 29;9(7):e103533. doi: 10.1371/journal.pone.0103533 (PMC4114776; doi:10.1371/journal.pone.0103533)
Supplement: File S1 — Raw data of the concentrations of determined amino acids (LC-ESI-QqQ-MS/MS method) in serum of stung and not stung beekeepers (n = 27). (XLSX) [file pone.0103533.s001.xlsx]

## Sheet: AA conc
		Tau	Asn	Ser	Gly	Hyp	EtN	Gln	Asp	Cit	Thr	Sar	bAla	Ala	Glu	His	1MHis	3MHis	Aad	GABA	bAib	Abu	Arg	Pro	Orn	Cys	Hyl	Lys	Met	Val	Tyr	Ile	Leu	Phe	Trp
P1	stung	26.5	19.7	54.0	171.3	7.2	4.4	175.3	5.1	13.9	46.9	1.5	29.3	215.4	76.8	30.9	0.4	4.5	0.3	0.0	0.6	7.1	34.4	91.8	36.3	0.9	3.1	63.7	6.9	92.1	18.6	24.5	41.6	25.9	26.7
P2	stung	77.3	41.2	137.1	235.1	12.1	7.6	341.8	18.5	26.2	92.0	1.4	17.9	367.2	75.6	62.3	5.6	6.5	1.2	0.5	1.2	21.9	124.1	176.3	49.4	0.9	13.4	173.7	19.5	209.4	45.8	66.1	103.5	47.8	31.2
P3	stung	107.4	40.3	112.3	271.2	26.9	8.4	430.4	11.9	27.0	102.9	2.0	17.7	414.9	73.9	72.5	2.0	5.1	0.8	0.5	1.1	13.9	92.0	185.7	70.7	2.1	3.0	154.4	16.2	171.4	40.6	48.9	95.4	42.5	46.4
P4	stung	87.2	35.8	81.0	174.2	12.6	6.4	374.6	11.1	14.5	70.4	1.8	13.7	514.5	97.1	62.6	5.3	5.9	0.8	0.4	2.4	14.2	91.2	241.3	37.7	1.7	7.6	142.5	12.4	176.4	42.0	61.1	83.3	43.4	28.9
P5	stung	81.0	38.6	106.6	197.7	23.6	6.9	357.3	12.8	24.0	89.3	1.9	27.9	492.1	105.1	70.4	3.5	6.4	1.5	0.2	2.2	19.1	141.4	242.6	80.1	0.6	13.0	208.4	11.3	241.3	55.3	67.1	105.2	58.9	42.8
P6	stung	58.3	28.5	90.7	136.5	11.8	5.6	223.0	8.7	11.7	80.2	1.4	28.0	289.5	60.6	48.2	0.4	4.8	1.1	0.0	1.0	21.9	68.2	132.9	42.1	0.3	3.0	115.9	12.6	163.8	36.8	41.7	68.1	32.5	32.4
P7	stung	41.2	36.7	86.8	155.9	11.1	5.6	339.7	9.8	19.1	74.0	1.5	14.9	484.7	109.4	60.2	1.5	6.0	1.8	0.3	1.7	24.1	75.0	274.0	57.0	2.6	7.5	169.5	15.3	215.4	50.0	56.3	84.7	46.0	34.2
P8	stung	71.7	40.8	117.9	166.6	11.0	11.1	376.8	9.8	32.3	138.2	2.3	27.6	507.7	132.8	62.9	16.0	9.1	2.0	0.4	1.5	24.0	88.3	512.5	84.9	6.8	3.0	218.5	24.0	311.3	76.8	96.3	145.4	72.5	56.6
P9	stung	38.0	40.9	106.7	229.9	10.2	7.1	440.4	6.4	27.3	99.8	1.0	53.5	296.1	48.8	59.2	0.7	2.0	0.5	0.0	1.4	13.8	80.1	190.2	40.5	0.0	11.1	153.0	14.1	180.5	35.7	46.9	85.2	38.2	35.7
P10	stung	58.1	41.1	96.0	159.2	7.1	6.2	306.9	7.3	15.1	121.1	1.1	32.0	384.8	67.6	49.3	3.5	3.9	0.7	0.1	1.3	11.4	57.4	195.5	74.8	1.3	3.0	194.8	18.5	237.2	41.3	67.0	113.6	48.4	44.7
P11	stung	83.6	42.2	93.8	165.7	7.1	6.3	339.9	10.2	17.9	82.1	1.4	23.3	372.1	47.2	59.2	0.7	4.3	0.0	0.2	0.8	14.3	63.1	134.4	62.6	0.9	3.1	113.3	13.6	169.9	37.3	56.2	89.7	46.5	44.8
P12	stung	62.4	37.4	96.2	233.0	8.7	6.3	461.1	8.5	26.8	90.9	2.1	17.0	600.1	61.1	57.0	18.2	4.9	0.6	0.5	4.2	10.8	86.1	250.7	66.7	1.1	13.5	139.8	13.6	152.5	52.0	43.0	60.2	38.8	35.4
P13	stung	47.6	40.0	74.5	181.2	9.0	6.6	389.9	6.0	23.0	78.7	1.5	11.6	366.8	80.8	70.8	4.0	4.5	0.9	0.3	0.8	13.2	89.4	183.2	49.7	1.6	9.2	183.8	17.2	230.2	41.3	65.2	114.9	51.2	42.9
P14	stung	57.4	33.2	98.1	147.1	12.3	5.5	334.7	17.1	27.6	91.3	3.0	28.2	357.6	124.2	64.9	1.6	7.1	1.2	0.5	1.2	13.2	143.3	245.4	80.7	1.4	12.6	180.0	16.4	241.8	59.4	70.0	84.7	57.3	41.0
P15	stung	116.9	33.5	131.2	170.5	5.6	5.7	301.4	17.4	16.2	83.7	1.8	36.8	387.4	139.9	66.1	0.7	6.2	1.1	0.2	1.4	17.6	108.6	241.9	63.4	0.6	10.7	186.3	17.6	230.2	50.2	68.6	117.8	57.9	24.4
P16	stung	133.2	50.3	150.3	238.2	7.6	9.4	379.7	12.5	33.0	138.2	1.9	15.4	488.8	92.1	65.9	5.4	5.0	0.7	0.2	1.1	18.3	99.8	368.3	117.8	2.3	11.5	198.5	23.3	249.0	60.0	84.7	97.3	64.4	35.1
P17	stung	131.7	48.2	132.7	285.5	5.5	7.2	335.1	15.6	21.2	77.3	2.5	18.2	358.1	98.6	70.9	6.1	4.5	0.8	0.3	1.3	16.1	100.7	107.9	61.4	0.6	10.4	195.3	12.0	199.1	57.9	57.5	97.7	45.1	33.7
P18	stung	41.0	47.4	117.6	258.5	45.5	8.0	275.4	12.3	33.1	79.9	2.2	22.0	497.5	205.4	57.8	2.3	11.6	2.2	0.3	2.8	18.8	109.1	240.9	93.8	2.8	10.1	182.6	17.9	221.3	55.7	51.1	106.9	55.7	37.7
P19	stung	40.5	26.2	77.2	166.3	6.8	4.3	222.6	4.3	15.3	65.2	0.9	35.1	310.5	64.7	41.2	0.5	4.0	0.4	0.1	0.7	7.3	51.5	247.2	55.1	2.4	3.2	108.6	11.0	230.9	26.0	35.6	66.1	28.9	32.9
P20	stung	50.8	31.1	115.4	182.7	6.0	6.9	318.0	12.0	19.5	82.2	1.9	14.5	441.6	126.4	65.8	3.7	6.9	1.2	0.6	0.8	21.2	71.6	188.9	46.9	1.0	9.3	194.7	16.0	215.3	59.6	60.0	100.3	40.7	37.2
P21	stung	84.6	30.6	96.8	201.1	5.1	5.3	209.9	6.3	15.9	71.6	1.0	24.6	213.4	49.4	42.6	3.6	3.8	0.4	0.2	0.7	16.1	52.7	82.2	58.0	0.4	2.6	103.1	9.8	146.4	24.5	43.7	70.9	31.3	31.6
P22	stung	105.2	34.7	120.6	171.9	6.1	7.3	300.6	9.8	19.4	84.2	1.0	60.0	269.4	81.5	66.1	6.6	4.0	0.5	0.3	0.9	20.6	66.2	81.7	44.0	0.0	10.5	154.8	12.2	185.8	35.1	55.7	88.8	42.0	38.1
P23	stung	40.8	37.4	87.6	225.1	11.6	6.8	371.1	8.6	22.6	73.5	1.0	14.6	455.0	98.3	62.1	4.5	6.2	0.9	0.3	2.0	17.3	117.8	154.7	40.4	1.9	7.5	200.9	16.0	222.3	46.0	72.1	113.6	61.6	36.6
P24	stung	90.7	30.2	98.6	167.6	12.1	6.0	262.7	12.8	11.4	97.2	1.9	30.2	409.0	131.7	63.4	11.3	7.2	1.2	0.2	1.6	15.6	56.8	247.2	66.1	0.6	2.4	217.6	14.6	249.1	41.1	84.1	125.7	46.0	51.3
P25	stung	173.6	57.2	123.8	240.4	14.5	9.7	423.5	16.8	34.7	117.9	3.0	27.4	620.3	122.4	70.2	2.2	4.4	0.5	0.3	1.7	13.1	81.5	349.1	105.1	1.3	12.7	165.6	18.3	205.3	61.6	65.9	105.2	53.4	33.8
P26	stung	155.2	44.9	137.8	225.3	20.9	10.3	365.0	23.5	35.9	121.1	2.6	25.9	495.1	133.9	85.6	6.1	8.2	1.3	0.5	1.3	20.4	120.7	188.2	119.3	0.8	10.5	244.1	19.6	263.5	56.6	88.1	140.6	82.0	48.3
P27	stung	65.2	31.8	75.2	206.9	17.4	8.0	354.5	10.8	24.6	84.2	1.9	14.1	382.3	87.6	50.6	10.1	6.4	0.5	0.5	1.7	10.8	71.6	100.1	99.1	11.8	8.9	214.3	18.1	167.2	56.1	52.9	84.7	55.6	36.1
P1_1	not stung	79.6	64.5	171.8	434.5	21.2	9.9	496.2	13.3	39.4	131.9	2.7	33.1	639.0	90.7	67.4	9.9	6.3	1.2	0.0	1.7	16.3	92.7	302.0	122.8	1.9	3.6	189.1	31.3	311.7	76.3	102.7	178.7	71.9	61.0
P2_1	not stung	95.4	39.2	115.6	203.9	14.2	6.8	458.1	13.7	22.9	81.2	1.1	17.2	308.1	80.5	62.6	2.7	4.5	1.2	0.3	1.7	14.4	89.7	174.0	62.9	1.0	11.8	156.9	11.7	180.0	38.2	60.2	107.1	44.5	32.9
P3_1	not stung	63.5	50.1	115.9	279.1	12.5	6.3	407.9	10.6	31.2	158.8	3.1	26.7	519.8	53.9	84.5	1.1	6.0	1.4	0.3	2.1	14.4	104.1	219.2	88.2	1.6	2.9	181.5	29.6	275.9	59.1	84.5	132.1	60.2	58.7
P4_1	not stung	84.3	28.9	74.7	122.5	7.5	7.9	372.3	10.5	12.4	46.8	1.2	12.0	361.8	74.5	56.7	3.9	7.4	2.6	0.4	3.2	30.3	103.7	153.7	42.4	2.2	8.7	155.8	12.1	216.2	40.7	69.4	117.7	56.6	28.1
P5_1	not stung	72.0	37.0	95.5	180.3	19.1	7.5	427.4	11.4	34.3	85.7	1.2	18.0	473.3	58.4	68.8	2.9	5.6	1.2	0.3	1.9	16.1	109.8	200.3	66.6	1.5	13.7	185.7	16.5	230.3	43.9	64.1	93.0	48.2	36.5
P6_1	not stung	80.3	45.7	119.7	236.5	13.6	8.0	442.2	11.5	26.4	102.3	1.8	23.9	472.3	33.0	68.0	4.5	5.4	1.1	0.0	0.7	18.8	103.8	218.8	77.2	2.4	7.9	196.6	19.8	233.9	52.5	72.1	117.2	54.1	42.5
P7_1	not stung	38.5	37.0	79.6	171.0	7.6	7.0	404.2	7.5	25.4	59.4	1.2	16.1	491.6	68.9	66.3	0.7	4.0	1.2	0.3	2.0	22.1	97.7	247.2	60.2	2.0	8.7	181.2	15.3	227.4	53.5	54.8	97.3	48.9	39.2
P8_1	not stung	65.8	40.0	114.8	164.4	10.7	9.8	421.0	11.6	24.0	100.7	1.4	32.4	571.0	61.4	60.2	3.6	7.3	1.4	0.4	1.6	20.8	86.1	394.8	71.0	6.0	3.2	212.1	22.4	225.7	68.4	73.1	111.8	56.7	50.4
P9_1	not stung	33.4	40.8	105.8	231.8	4.3	6.4	538.8	7.8	26.8	94.5	0.8	47.4	323.5	33.0	62.9	0.7	2.3	0.4	0.3	1.1	11.9	95.3	223.7	42.2	1.6	9.4	149.4	19.9	160.7	39.3	61.6	89.9	44.3	33.7
P10_1	not stung	47.8	45.2	131.2	184.5	6.4	7.6	417.9	8.0	18.0	129.8	1.4	34.8	513.4	73.1	61.6	7.9	5.7	1.1	0.4	2.3	21.7	79.5	240.7	83.9	3.4	3.1	236.6	18.8	261.8	52.8	76.2	128.4	55.6	43.6
P11_1	not stung	66.8	69.0	142.6	301.2	27.7	7.0	462.2	10.9	23.1	137.8	1.8	31.7	593.6	49.3	79.0	7.2	5.8	0.6	0.0	1.3	18.9	103.9	227.6	72.0	1.0	1.6	186.3	19.0	239.6	49.0	76.9	112.2	57.0	50.8
P12_1	not stung	68.4	43.6	108.3	229.1	12.6	7.9	569.0	11.2	34.0	111.8	1.8	21.4	563.5	52.2	62.9	4.1	4.7	0.7	0.5	4.7	13.9	98.1	250.9	76.4	1.1	13.4	194.0	20.1	196.1	48.6	51.6	83.6	45.7	38.1
P13_1	not stung	54.5	42.6	82.5	196.9	12.8	8.4	468.1	8.0	25.3	80.2	1.6	14.3	408.4	52.4	69.2	8.9	4.9	1.3	0.1	1.2	17.8	86.8	203.3	68.0	0.9	7.4	203.0	18.1	253.7	45.1	65.0	124.7	49.1	38.8
P14_1	not stung	85.1	34.0	91.0	175.0	13.5	6.8	387.9	20.4	24.9	83.2	1.7	35.5	361.8	81.3	65.4	5.6	5.3	1.2	0.4	0.8	13.7	116.3	209.2	81.0	1.8	11.7	204.8	16.4	207.2	54.1	67.9	104.9	53.3	37.4
P15_1	not stung	121.6	45.2	143.5	207.3	7.7	7.3	401.1	17.3	21.6	110.6	1.8	23.7	401.9	80.7	77.9	10.2	5.3	1.7	0.3	1.2	23.7	124.3	272.7	87.2	0.8	11.0	244.5	25.3	380.8	63.3	122.9	174.9	63.4	52.8
P16_1	not stung	132.4	62.3	174.0	289.4	19.0	9.7	442.9	17.3	30.1	141.7	1.6	22.4	546.0	89.9	68.4	2.2	6.0	1.2	0.7	1.0	19.9	133.1	305.9	130.9	3.6	10.8	245.0	28.3	317.2	69.4	109.7	171.8	59.3	40.7
P17_1	not stung	106.1	54.7	125.9	328.1	6.0	7.3	416.6	15.3	19.1	87.4	1.8	22.2	462.3	41.7	69.6	1.7	4.3	0.6	0.3	1.2	13.9	98.0	116.8	52.6	1.1	11.2	197.9	15.6	180.4	52.5	45.6	87.0	50.9	36.5
P18_1	not stung	53.5	49.5	90.1	202.1	16.9	8.6	364.5	5.4	21.7	92.3	2.3	21.3	435.2	104.2	55.2	1.7	7.7	1.5	0.4	1.7	17.9	85.4	229.4	96.1	7.4	9.4	230.1	20.7	228.8	58.7	67.1	105.1	52.2	40.3
P19_1	not stung	71.8	61.0	152.5	391.9	37.8	9.0	440.1	8.1	33.6	147.3	2.1	32.5	661.2	62.2	86.2	10.8	6.1	1.2	0.1	1.3	23.3	136.5	311.5	119.3	6.3	2.9	250.8	26.4	309.1	60.1	110.5	179.9	66.5	57.6
P20_1	not stung	100.8	42.1	153.0	222.2	10.2	7.5	494.6	12.9	26.3	78.7	1.5	22.3	462.7	66.8	70.2	2.7	4.3	0.8	0.5	0.8	19.6	138.3	153.7	75.3	2.7	10.0	220.7	20.6	205.8	56.2	73.0	106.4	47.9	36.9
P21_1	not stung	62.2	47.9	148.3	323.8	6.7	7.9	402.7	6.3	27.5	105.8	1.4	26.7	380.4	36.7	66.7	3.6	3.1	0.5	0.2	1.1	21.6	84.6	149.5	56.9	0.8	2.9	141.2	17.4	189.4	39.0	54.8	92.6	44.2	50.7
P22_1	not stung	122.9	38.1	118.1	189.1	6.6	8.5	439.2	8.2	20.8	97.3	0.9	16.9	403.0	50.3	59.7	0.3	3.9	0.6	0.4	0.7	16.2	88.4	99.6	65.4	1.7	7.9	167.6	16.9	174.8	42.9	48.7	85.6	44.1	36.8
P23_1	not stung	83.1	42.8	108.9	225.3	18.4	7.7	456.5	10.3	25.7	84.0	1.3	14.3	530.0	67.0	67.8	1.2	5.1	0.9	0.3	2.0	19.4	111.9	172.1	44.2	2.3	8.9	186.5	22.9	231.1	53.3	73.3	127.1	66.5	36.9
P24_1	not stung	134.6	46.6	121.4	203.1	7.5	8.9	446.5	17.0	16.1	96.5	1.9	23.5	534.1	75.6	63.7	2.1	5.5	0.9	0.3	1.4	16.2	61.9	236.4	87.4	1.5	2.7	154.1	13.0	230.9	35.9	69.3	100.7	42.1	43.0
P25_1	not stung	64.0	47.0	111.7	237.5	10.6	7.3	493.0	8.8	34.8	98.5	3.1	16.7	390.0	57.1	70.6	0.9	4.6	0.7	0.3	2.6	21.1	107.5	181.7	66.4	2.1	11.6	192.4	15.4	209.1	49.1	59.0	119.1	46.3	37.9
P26_1	not stung	104.3	38.5	134.9	183.8	13.0	7.7	406.3	15.0	40.0	104.4	3.1	21.6	411.5	102.6	81.0	2.8	7.1	1.5	0.2	1.3	24.1	116.3	181.5	91.8	1.1	9.9	217.6	20.2	224.0	52.6	63.6	113.6	69.3	47.4
P27_1	not stung	76.3	40.8	120.1	271.3	22.8	11.4	462.2	13.3	28.2	81.9	2.0	17.2	533.9	56.3	64.2	16.9	7.2	0.9	0.4	2.3	19.9	118.5	230.9	93.3	4.2	9.2	227.8	21.9	214.2	61.8	68.6	106.4	62.4	37.6
